# Supplementary material for: Chromosome-level genome assembly and resequencing of camphor tree (Cinnamomum camphora) provides insight into phylogeny and diversification of terpenoid and triglyceride biosynthesis of Cinnamomum
Source: Hortic Res. 2022 Sep 21;9:uhac216. doi: 10.1093/hr/uhac216 (PMC9720445; doi:10.1093/hr/uhac216)
Supplement: Web_Material_uhac216 [file web_material_uhac216.zip]

Archive with 31 entries (31 files):
- Supplementary Data 1-7.xls
- Supplementary Figure 1.tif
- Supplementary Figure 10.tif
- Supplementary Figure 11.tif
- Supplementary Figure 12.tif
- Supplementary Figure 13.tif
- Supplementary Figure 14.tif
- Supplementary Figure 15.tif
- Supplementary Figure 16.tif
- Supplementary Figure 17.tif
- Supplementary Figure 18.tif
- Supplementary Figure 19.tif
- Supplementary Figure 2.tif
- Supplementary Figure 20.tif
- Supplementary Figure 21.tif
- Supplementary Figure 22.tif
- Supplementary Figure 23.tif
- Supplementary Figure 24.tif
- Supplementary Figure 25.tif
- Supplementary Figure 26.tif
- Supplementary Figure 27.tif
- Supplementary Figure 28..tif
- Supplementary Figure 3.tif
- Supplementary Figure 4.tif
- Supplementary Figure 5.tif
- Supplementary Figure 6.tif
- Supplementary Figure 7.tif
- Supplementary Figure 8.tif
- Supplementary Figure 9.tif
- Supplementary Figures 1-28.doc
- Supplementary Tables 1-35x.xlsx
