# Supplementary material for: Chromosome-level genome assembly and resequencing of camphor tree (Cinnamomum camphora) provides insight into phylogeny and diversification of terpenoid and triglyceride biosynthesis of Cinnamomum
Source: Hortic Res. 2022 Sep 21;9:uhac216. doi: 10.1093/hr/uhac216 (PMC9720445; doi:10.1093/hr/uhac216)
Supplement: Web_Material_uhac216 [file web_material_uhac216.zip › Supplementary Tables 1-35x.xlsx]

## Sheet: Supplementary Table
Supplementary Table LIST
Supplementary Table 1. The statistics of raw data from Illumina-sequencing
Supplementary Table 2. The statistics of raw data from PacBio-sequencing
Supplementary Table 3. The statistics of raw data from Hi-C sequencing
Supplementary Table 4. Overview of the assembly of C. camphora genome
Supplementary Table 5. The statistics of the C. camphora genome after Hi-C assembly
Supplementary Table 6. The statistics of the pseudochromosomes of camphor tree
Supplementary Table 7. Overview of sequencing and assembly of 5 BAC clones to assess the quality and completeness of scaffolds
Supplementary Table 8. The statistics of RNA-seq for assembly assessment and gene prediction by Illumina HiSeq 2000 sequencing
Supplementary Table 9. Assessment of the assembled scaffolds coverage with 5 BAC clones randomly
Supplementary Table 10. Assessment of the assembled sequences coverage using Unigenes from RNA-Seq data
Supplementary Table 11. Assessment of the assembled genome completeness by BUSCO
Supplementary Table 12. The statistics of repeat contents in the C. camphora genome
Supplementary Table 13. The statistics of RNA-seq data for gene prediction by PacBio sequencing
Supplementary Table 14. The predictions of gene structures in the C. camphora genome
Supplementary Table 15. The supports of the final gene set with each evidence
Supplementary Table 16. Assessment of protein-coding genes completeness by BUSCO
Supplementary Table 17. The statistics of gene function annotations
Supplementary Table 18. The statistics of clustered gene families in 19 species
Supplementary Table 19. Fossil calibrations used in this study
Supplementary Table 20. KEGG enrichment analysis of genes in the expanded gene families
Supplementary Table 21. Overview of whole genome resequencing data of Cinnamomum
Supplementary Table 22. The leaf essential oil profiles of camphor tree
Supplementary Table 23. Volatile compounds with top-twenty content of the leaf essential oils
Supplementary Table 24. Overview of the TPS gene famliy in the C. camphora genome
Supplementary Table 25. The statistics of leaf transcriptomes from the six chemotypes by Illumina HiSeq 2500 sequencing
Supplementary Table 26. Overview of leaf small RNA sequencing data form the five chemotypes
Supplementary Table 27. Distribution of small RNAs among different categories
Supplementary Table 28. Overview of miRNAs and their target genes of camphor tree
Supplementary Table 29. Sequences and expression levels of miRNAs in leaf of the five chemotypes
Supplementary Table 30. Prediction of target genes involved in terpenoid biosynthesis in camphor tree
Supplementary table 31. The mevalonic acid and methylerythritol phosphate pathways in the C. camphora genome
Supplementary table 32. The trans-isopentenyl diphosphate synthase family in the C. camphora genome
Supplementary Table 33. Expression levels of miRNAs targeting to genes involved in terpenoid biosynthesis in camphor tree
Supplementary table 34. Genes involving de novo fatty acid biosynthesis, trafficking, TGA assembly and coalescence in the C. camphora genome according to homologs from other plants
Supplementary table 35. Primers for TPS gene isolation, expression vector construction and qRT-PCR analysis

## Sheet: Supplementary Table 1
Supplementary Table 1. The statistics of raw data from Illumina-sequencing
Library ID	Insert size (bp)	Read length (bp)	Raw sequencing data		Clean sequencing data
			Data (Gb)	Sequencing depth (X)	Data (Gb)	Sequencing depth (X)
CINverDABDBAAPE	100	170	17.79	24.61	16.18	22.38
CINverDABDFAPE	100	350	11.96	16.54	10.22	14.14
CINverDABDIAPEI-52	100	500	12.56	17.37	9.9	13.69
CINfxxDAADWAAPE	49	2000	18.15	25.1	11.81	16.33
CINfxxDAADLAAPE	49	5000	17.02	23.54	6.14	8.49
CINfxxDABDTAAPE	49	10000	17.17	23.75	8.77	12.13
CINfxxDABDUABPEI-35	49	20000	15.11	20.9	1.23	1.7
Total	/	/	109.76	151.81	64.25	88.87
Note: Assuming the genome size of C. camphora is 723 Mb.

## Sheet: Supplementary Table 2
Supplementary Table 2. The statistics of raw data from PacBio-sequencing
Library ID	Total bases (Gb)	Total Reads Number	Average Reads Length (bp)	Maximum Length (bp)	Reads N50 (bp)
033318-1_B01	7.51	634551	111835	79907	19704
033643-1_D01	8.11	713350	11362.2	86567	19211
064649-1_H01	8.06	674486	11944.8	83253	19663
064926-1_B01	8.08	745013	10844.7	77747	18572
065612-1_A01	7.43	567176	13100.4	84503	20890
070117-1_F01	7.43	604258	12304	82939	20167
070341-1_H01	8.37	640872	13065.5	81908	20720
070409-1_G01	7.68	600504	12785.2	87106	20492
080838-1_H01	6.69	500084	13378	84592	20850
085943-1_G01	8.43	712363	11827.6	80061	19947
Total	77.79	6392657	/	/	/

## Sheet: Supplementary Table 3
Supplementary Table 3. The statistics of raw data from Hi-C sequencing
Library	ReadSum	BaseSum	GC(%)	N(%)	Q20(%)	Q30(%)
H01	269664340	80555155462	40.91	0	97.05	92.3

## Sheet: Supplementary Table 4
Supplementary Table 4. Overview of the assembly of C. camphora genome
Sample ID	length		Number
	Contig* (bp)	Scaffold (bp)	Contig* (bp)	Scaffold (bp)
total	705973642	706468802	736	381
Max	13045231	13045278	/	/
Number(>=2000 bp)	/	/	736	381
N50	2194522	3171573	92	63
N60	1863559	2579470	127	87
N70	1456668	2141537	169	117
N80	1018796	1630887	226	155
N90	525910	982611	323	211
GC Rate	0.381	0.381	/	/
*: Contig>100 bp

## Sheet: Supplementary Table 5
Supplementary Table 5.The statistics of the C. camphora genome after Hi-C assembly
Sample ID	Contig (bp)	Scaffold (bp)
total	705973642	706460964
Max	13045231	86548711
Number(>=1000 bp)	847	113
N50	2175710	63559272
N90	450204	13045231
Gap total length	-	487322
GC Rate	0.381	0.381

## Sheet: Supplementary Table 6
Supplementary Table 6. The statistics of the pseudochromosomes of camphor tree
Group	Cluster Num	Cluster Len	Order Num	Order Len
Chr01	68	88359815	57	86543111
Chr02	59	83685495	48	81913540
Chr03	53	65090582	40	63555372
Chr04	32	52604649	26	49784824
Chr05	45	81903579	37	79629677
Chr06	32	65070782	28	64679481
Chr07	33	50342099	28	49732562
Chr08	15	40204603	15	40204603
Chr09	46	46394460	33	44748052
Chr10	29	36591465	25	36055865
Chr11	35	46186077	31	45492230
Chr12	46	47489417	38	46456034
Total(Ratio %)	493(97.24)	703923023(99.65)	406(82.35)	688795351(97.85)

## Sheet: Supplementary Table 7
Supplementary Table 7. Overview of sequencing and assembly of 5 BAC clones to assess the quality and completeness of scaffolds
BAC ID	Average Reads Length (bp)	Reads Number	Sequence Depth(X)	Assembly Length(bp)
cchaxa	720.82	1656	9.9	115913
cchbxa	705.34	1344	8.64	106877
cchcxa	730.11	1972	9.13	153918
cchdxa	671.37	1296	8.1	107251
cchexa	731.9	1133	6.65	120908

## Sheet: Supplementary Table 8
Supplementary Table 8. The statistics of RNA-seq for assembly assessment and gene prediction by Illumina HiSeq 2000 sequencing
Samples	Reads length (bp)	Total Raw Reads (bp)	Total Clean Reads (bp)	Total Clean data (bp)	Q20 %	GC%
Ner-Type	PE90	47791542	39729316	3575638440	0.9508	0.4655
Cin-type	PE90	46979650	41900068	3771006120	0.9645	0.4753
Lin-type	PE90	52556638	46884796	4219631640	0.9642	0.4754
Bor-type	PE90	51551302	45372178	4083496020	0.9621	0.4848
Cam-type	PE90	50859980	48098770	4328889300	0.9851	0.4929

## Sheet: Supplementary Table 9
Supplementary Table 9. Assessment of the assembled scaffolds coverage with 5 BAC clones randomly
BAC clone ID	BAC Length (bp)	Scaffold ID	Scaffold Length (bp)	BAC Coverage Ratio (%)	Alignment Block Number	BAC Gap Num	BAC Gap Length (bp)
cchaxa	115913	scaffold103	2333250	92.97	12	0	0
cchbxa	107177	scaffold8	9428062	95.84	26	3	300
cchcxa	154018	scaffold19	6037696	99.87	7	1	100
cchdxa	107451	scaffold52	3519445	88.58	24	2	200
cchexa	121108	scaffold2	13045278	99.83	10	2	200

[truncated: 26 more sheets: Supplementary Table 10, Supplementary Table 11, Supplementary Table 12, Supplementary Table 13, Supplementary Table 14, Supplementary Table 15, Supplementary Table 16, Supplementary Table 17, Supplementary Table 18, Supplementary Table 19, Supplementary Table 20, Supplementary Table 21, Supplementary Table 22, Supplementary Table 23, Supplementary Table 24, Supplementary Table 25, Supplementary Table 26, Supplementary Table 27, Supplementary Table 28, Supplementary Table 29 …]
